# Supplementary material for: Metabolite Profiling Under Dietary Myo-Inositol Supplementation in Laying Hens from Two High-Performing Strains
Source: Animals (Basel). 2025 May 12;15(10):1392. doi: 10.3390/ani15101392 (PMC12108169; doi:10.3390/ani15101392)
Supplement: Supplementary file 1 [file animals-15-01392-s001.zip]

Archive with 1 entries (1 files):
- animals-3601813-supplementary.pdf
